# Supplementary material for: Selection of Stable Reference Genes for Gene Expression Studies in Activated and Non-Activated PBMCs Under Normoxic and Hypoxic Conditions
Source: Int J Mol Sci. 2025 Jul 15;26(14):6790. doi: 10.3390/ijms26146790 (PMC12294867; doi:10.3390/ijms26146790)
Supplement: Supplementary file 1 [file ijms-26-06790-s001.zip]

Archive with 1 entries (1 files):
- ijms-3688217-supplementary.pdf
